# Supplementary material for: Relationship Between Air Pollution and the Concentration of Nitric Oxide in the Exhaled Air (FeNO) in 8–9-Year-Old School Children in Krakow
Source: Int J Environ Res Public Health. 2021 Jun 22;18(13):6690. doi: 10.3390/ijerph18136690 (PMC8296872; doi:10.3390/ijerph18136690)
Supplement: Supplementary file 1 [file ijerph-18-06690-s001.zip]

Archive with 1 entries (1 files):
- ijerph-1226873-supplementary.pdf
